# Supplementary material for: Odor Characteristics of Novel Non-Canonical Terpenes
Source: Molecules. 2022 Jun 14;27(12):3827. doi: 10.3390/molecules27123827 (PMC9230113; doi:10.3390/molecules27123827)
Supplement: Supplementary file 1 [file molecules-27-03827-s001.zip]

Archive with 1 entries (1 files):
- molecules-1759055-supplementary.pdf
